# Supplementary material for: PDZK1‐ULK1 Axis Triggers Lipophagy to Inhibit Tumor Progression and Sunitinib Resistance in Clear Cell Renal Cell Carcinoma
Source: Adv Sci (Weinh). 2026 Feb 16;13(23):e11606. doi: 10.1002/advs.202511606 (PMC13104086; doi:10.1002/advs.202511606)
Supplement: Supplementary file 2 — Supporting File 2: advs74385‐sup‐0002‐TableS1‐S5.xlsx. [file ADVS-13-e11606-s002.xlsx]

## Sheet: Table S1
Table S1. Baseline Characteristics of Patients in TCGA, GSE36895 and GSE126964 cohort
TCGA cohort
Characteristics	Total(N=510)	PDZK1 Expression		P-value
		High (N=255)	Low (N=255)
Age distribution				0.06
<60 years	194	107	87
≥60 years	316	148	168
Gender
Female sex	185	104	81	0.03
Male sex	325	151	174
Clinical Stage				0.03
Early stage (I-II)	303(59.2)	163	140
Advanced stage (III-IV)	209(40.8)	92	117
T stage distribution (grouped)				0.01
T1-T2 (localized)	320(62.5)	173	147
T3-T4 (locally advanced)	192(37.5)	82	110
M stage distribution				0.11
M0	184	94	90
M1	31	12	19
Mx	17	12	5
N stage distribution				0.08
N0	228	126	102
N1	16	6	10
Nx	266	123	143
GSE36895 cohort
Characteristics	Total(N=29)	PDZK1 Expression		P-value
		High (N=14)	Low (N=15)
Age distribution				0.1
<60 years	12	8	4
≥60 years	17	6	11
Gender				0.17
Female sex	12	4	8
Male sex	17	10	7
Clinical Stage				0.81
Early stage (I-II)	11	5	6
Advanced stage (III-IV)	18	9	9
T stage distribution (grouped)				0.09
T1-T2 (localized)	18	9	9
T3-T4 (locally advanced)	11	2	9
M stage distribution				0.18
M0	16	10	6
M1	4	1	3
Mx	9	3	6
N stage distribution				0.09
N0	11	6	5
N1	3	0	3
Nx	15	8	7
GSE126964 cohort
Characteristics	Total(N=55)	PDZK1 Expression		P-value
		High (N=27)	Low (N=28)
Age distribution				0.35
<60 years	28	12	16
≥60 years	27	15	12
Gender				0.06
Female sex	14	10	4
Male sex	41	18	24
Histological grade distribution				0.1
Low grade (Grade 1-2)	37	21	16
High grade (Grade 3-4)	18	6	12
T stage distribution (grouped)				0.69
T1-T2 (localized)	44	21	23
T3-T4 (locally advanced)	11	6	5

## Sheet: Table S2
Table S2. The list of transcription factors predicted by JAPSAR and PROMO													540	73
The prediction list by JASPAR
Name	Score	Relative score	Sequence ID	Start	End	Strand	Predicted sequence
RUNX1	9.029595	0.806987	NC_000012.12:131892622-131894622	1200	1213	+	TCACCCTTGAGCAC
TRAP2A	7.6741858	0.857382	NC_000012.12:131892622-131894622	205	212	-	TGAGGTGA
AR	7.1339693	0.809567	NC_000012.12:131892622-131894622	203	215	-	TGCTGAGGTGATC
PAX5	9.808331	0.823959	NC_000012.12:131892622-131894622	1217	1230	-	CAGAGGTAAATATA
NR2F1	7.601808	0.833684	NC_000012.12:131892622-131894622	1408	1419	-	CTTAGAAATAGA
CREB1	8.361576	0.821704	NC_000012.12:131892622-131894622	1025	1040	-	TTAGGCCAAGCAGCGC
E2F1	10.162088	0.83804	NC_000012.12:131892622-131894622	1022	1039	+	AGTGCGCTGCTTGGCCTA
NFIL3	7.7139993	0.830033	NC_000012.12:131892622-131894622	1813	1829	+	TCACCGGGGCGGGTCCG
EN1	9.198624	0.801183	NC_000012.12:131892622-131894622	1039	1052	-	CTAACTCATCACTT
FOXF2	8.855356	0.807582	NC_000012.12:131892622-131894622	1173	1186	-	TATAATTAAGTAAA
FOXD1	11.42147	0.816381	NC_000012.12:131892622-131894622	1770	1784	-	GGGCCACGGGGCTCA
FOXC1	5.9415917	0.81018	NC_000012.12:131892622-131894622	1118	1131	-	AGAAAGCGGTAGGA
FOXL1	11.996594	0.815627	NC_000012.12:131892622-131894622	939	958	-	ACAGATGAGGAAATCAAGGC
GATA1	7.233182	0.805812	NC_000012.12:131892622-131894622	1158	1175	-	AAAAGCAAAATATGGAAC
GATA2	7.5976286	0.82431	NC_000012.12:131892622-131894622	432	447	-	GTTCCACAGTGCCCCG
GATA3	8.898819	0.821005	NC_000012.12:131892622-131894622	1041	1056	+	GTGATGAGTTAGCTGT
GFI1	6.8286	0.802863	NC_000012.12:131892622-131894622	474	487	+	GGGCCAGGAGACCT
KLF4	8.743079	0.811761	NC_000012.12:131892622-131894622	129	139	+	TGGGGTTCCCT
FOXD3	15.080146	0.842754	NC_000012.12:131892622-131894622	110	129	-	AGCCCAGCCCACCCTGGCCT
FOXI1	7.57144	0.806662	NC_000012.12:131892622-131894622	1019	1028	+	GAAAGTGCGC
HLF	7.564193	0.834556	NC_000012.12:131892622-131894622	906	916	-	CCAAAGTCACA
HNF1A	9.377848	0.816786	NC_000012.12:131892622-131894622	1415	1426	+	CTAAGAATTAAT
FOXA2	12.713783	0.851172	NC_000012.12:131892622-131894622	1640	1656	+	AGGTGATGGGAAGGGGA
NHLH1	10.819065	0.859051	NC_000012.12:131892622-131894622	1857	1870	+	CCCGGCCCCGCAAT
IRF1	11.269356	0.847186	NC_000012.12:131892622-131894622	141	155	-	CTCCTGGAAAGTACT
MEF2A	9.130086	0.818751	NC_000012.12:131892622-131894622	1044	1058	+	ATGAGTTAGCTGTCA
MZF1	7.3408446	0.838541	NC_000012.12:131892622-131894622	1028	1042	-	ACTTAGGCCAAGCAG
MAX	15.941383	1	NC_000012.12:131892622-131894622	1713	1721	+	GGGGCGGGG
NFYA	10.271042	0.874528	NC_000012.12:131892622-131894622	763	772	+	TGCACGTGGT
GABPA	11.181622	0.872681	NC_000012.12:131892622-131894622	906	918	-	GTCCAAAGTCACA
NKX2-5	11.985062	0.869701	NC_000012.12:131892622-131894622	219	234	-	GAGTGAACAGGTGGCT
PAX2	11.042726	0.864621	NC_000012.12:131892622-131894622	1882	1893	+	GCCGCCCACCCC
PAX4	9.617243	0.854277	NC_000012.12:131892622-131894622	1095	1105	+	TTTCACACACA
PAX6	10.90552	0.85077	NC_000012.12:131892622-131894622	219	233	-	AGTGAACAGGTGGCT
RORA	5.022857	0.827441	NC_000012.12:131892622-131894622	1047	1058	-	TGACAGCTAACT
RREB1	6.2956753	0.8237	NC_000012.12:131892622-131894622	480	491	-	CAAGAGGTCTCC
PRRX2	8.947365	0.821537	NC_000012.12:131892622-131894622	114	125	-	CAGCCCACCCTG
ELK4	8.21946	0.820584	NC_000012.12:131892622-131894622	1784	1795	-	GACCCGGGAGCG
SOX9	5.737435	0.818431	NC_000012.12:131892622-131894622	220	229	-	AACAGGTGGC
SP1	7.06846	0.818112	NC_000012.12:131892622-131894622	922	934	+	TTCTCCAACTTTT
SPI1	5.570001	0.810788	NC_000012.12:131892622-131894622	1760	1769	+	GAATCAACAC
SPIB	7.669887	0.807467	NC_000012.12:131892622-131894622	838	851	-	CGATTGCTCTGGGA
SRF	2.5300868	0.805251	NC_000012.12:131892622-131894622	1408	1419	-	CTTAGAAATAGA
SRY	7.52363	0.805106	NC_000012.12:131892622-131894622	14	26	+	CAAATGCAAATCC
ZNF143	4.657159	0.802932	NC_000012.12:131892622-131894622	726	735	-	TAAACAATGC
TEAD1	8.410704	0.801743	NC_000012.12:131892622-131894622	14	27	+	CAAATGCAAATCCC
USF1	8.395625	0.800386	NC_000012.12:131892622-131894622	267	281	-	GAAGAGCAAAGATTG
YY1	5.132298	0.800135	NC_000012.12:131892622-131894622	1045	1056	-	ACAGCTAACTCA
ETS1	16.247536	1	NC_000012.12:131892622-131894622	1713	1721	+	GGGGCGGGG
MYB	12.2108965	0.881658	NC_000012.12:131892622-131894622	457	471	+	GGGAAAACAAACATG
REL	10.154169	0.860894	NC_000012.12:131892622-131894622	1285	1297	-	CCCATAAATCCGC
CEBPA	11.388055	0.844562	NC_000012.12:131892622-131894622	270	281	-	GAAGAGCAAAGA
ZEB1	9.138065	0.841897	NC_000012.12:131892622-131894622	202	215	+	TGATCACCTCAGCA
MYCN	8.795775	0.841589	NC_000012.12:131892622-131894622	1866	1876	+	GCAATGGCCCG
NFKB1	10.42341	0.836055	NC_000012.12:131892622-131894622	356	370	-	AGCACACGCTGCGAG
RELA	8.277362	0.829547	NC_000012.12:131892622-131894622	1734	1745	-	TTCCACGCCCCT
ESR1	5.456139	0.825789	NC_000012.12:131892622-131894622	693	703	-	AGTCCTAAAGT
NR3CI	11.426643	0.824978	NC_000012.12:131892622-131894622	1268	1285	-	CTGGGGAGGAAAGGTTAG
HNF4A	4.892327	0.822825	NC_000012.12:131892622-131894622	1159	1170	-	CAAAATATGGAA
NKX3-1	10.0077095	0.822779	NC_000012.12:131892622-131894622	944	959	+	GATTTCCTCATCTGTA
NKX3-2	9.98357	0.818994	NC_000012.12:131892622-131894622	426	439	-	GTGCCCCGTAGTCA
ZNF354C	8.802897	0.817312	NC_000012.12:131892622-131894622	838	851	-	CGATTGCTCTGGGA
HINFP	6.974979	0.812965	NC_000012.12:131892622-131894622	1047	1058	-	TGACAGCTAACT
PDX1	6.348396	0.81141	NC_000012.12:131892622-131894622	212	229	-	AACAGGTGGCTACGTGCT
ELF5	4.988266	0.807286	NC_000012.12:131892622-131894622	93	108	-	GAAAGCCAAGCTAACG
STAT1	7.8234468	0.805957	NC_000012.12:131892622-131894622	944	955	+	GATTTCCTCATC
ESRRB	10.844077	0.805266	NC_000012.12:131892622-131894622	1224	1239	+	ACCTCTGTGCAGTGTT
SOX2	2.6977668	0.802996	NC_000012.12:131892622-131894622	1	15	-	TGGAAACCGTTACTA
STAT3	5.34742	0.802409	NC_000012.12:131892622-131894622	974	985	+	CAGCAAGTGCCT
MYC	1.204701	0.800171	NC_000012.12:131892622-131894622	1389	1402	-	TGAGTTAGAGGTTA
FOXA1	9.208752	0.851422	NC_000012.12:131892622-131894622	535	549	-	AGGACACACAGACTC
NFE2L2	8.894069	0.847265	NC_000012.12:131892622-131894622	590	604	-	GGATCAGCAAGTCCT
NFATC2	8.032422	0.835882	NC_000012.12:131892622-131894622	110	124	+	AGGCCAGGGTGGGCT
HNF1B	7.5866346	0.829993	NC_000012.12:131892622-131894622	473	487	-	AGGTCTCCTGGCCCA
EBF1	6.97624	0.82193	NC_000012.12:131892622-131894622	433	447	+	GGGGCACTGTGGAAC
INSM1	5.881266	0.807464	NC_000012.12:131892622-131894622	535	549	+	GAGTCTGTGTGTCCT
FEV	5.7592864	0.805853	NC_000012.12:131892622-131894622	1307	1321	-	TTGTCACCCAAACCA
FOXO3	5.36367	0.800627	NC_000012.12:131892622-131894622	110	124	-	AGCCCACCCTGGCCT
HOXA5	10.320666	0.973796	NC_000012.12:131892622-131894622	213	220	-	CTACGTGC
NR4A2	10.231993	0.971151	NC_000012.12:131892622-131894622	764	771	-	CCACGTGC
NFIC	9.739024	0.956444	NC_000012.12:131892622-131894622	764	771	+	GCACGTGG
EGR1	8.294679	0.913356	NC_000012.12:131892622-131894622	1736	1743	+	GGGCGTGG
PLAG1	8.1606865	0.909359	NC_000012.12:131892622-131894622	1935	1942	-	GGGCGTGA
ESR2	7.491854	0.889406	NC_000012.12:131892622-131894622	1458	1465	-	AGGCGTGG
SOX10	7.292563	0.88346	NC_000012.12:131892622-131894622	795	802	+	CAACGTGT
BCL6	5.813876	0.839348	NC_000012.12:131892622-131894622	591	598	+	GGACTTGC
BHLHE40	5.70392	0.836067	NC_000012.12:131892622-131894622	348	355	-	GTAAGTGC
CDX2	5.635983	0.834041	NC_000012.12:131892622-131894622	360	367	+	CAGCGTGT
CEBPB	5.615246	0.833422	NC_000012.12:131892622-131894622	976	983	+	GCAAGTGC
DUX4	5.6016417	0.833016	NC_000012.12:131892622-131894622	976	983	-	GCACTTGC
E2F4	4.9231105	0.812774	NC_000012.12:131892622-131894622	404	411	+	GGATGTGA
E2F6	4.8381224	0.810238	NC_000012.12:131892622-131894622	1774	1781	+	CCCCGTGG
EGR2	4.7901073	0.808806	NC_000012.12:131892622-131894622	255	262	-	ACCCGTGG
ELF1	4.6954374	0.805982	NC_000012.12:131892622-131894622	1107	1114	-	GGATGTGT
ERG	8.625231	0.987367	NC_000012.12:131892622-131894622	727	732	+	CATTGT
FLI1	7.0969906	0.919521	NC_000012.12:131892622-131894622	334	339	+	CTGTGT
FOS	7.0969906	0.919521	NC_000012.12:131892622-131894622	539	544	+	CTGTGT
FOSL1	7.0969906	0.919521	NC_000012.12:131892622-131894622	859	864	+	CTGTGT
FOSL2	6.8124285	0.906887	NC_000012.12:131892622-131894622	1233	1238	+	CAGTGT
FOXH1	6.8124285	0.906887	NC_000012.12:131892622-131894622	1766	1771	-	CAGTGT
FOXP1	6.6364155	0.899073	NC_000012.12:131892622-131894622	1126	1131	+	CTTTCT
GATA4	6.3518534	0.88644	NC_000012.12:131892622-131894622	920	925	+	CATTCT
HNF4G	6.3518534	0.88644	NC_000012.12:131892622-131894622	1405	1410	+	CATTCT
HOXC9	6.3518534	0.88644	NC_000012.12:131892622-131894622	1472	1477	+	CATTCT
HSF1	5.845525	0.863962	NC_000012.12:131892622-131894622	1226	1231	+	CTCTGT
JUN	5.5609627	0.851329	NC_000012.12:131892622-131894622	332	337	+	CACTGT
JUNB	5.5609627	0.851329	NC_000012.12:131892622-131894622	437	442	+	CACTGT
JUND	5.5609627	0.851329	NC_000012.12:131892622-131894622	1148	1153	-	CACTGT
KLF1	5.5585117	0.85122	NC_000012.12:131892622-131894622	911	916	+	CTTTGG
MAFF	5.5585117	0.85122	NC_000012.12:131892622-131894622	1189	1194	+	CTTTGG
MAFK	5.280764	0.838889	NC_000012.12:131892622-131894622	383	388	+	CGGTGT
MEF2C	5.280764	0.838889	NC_000012.12:131892622-131894622	903	908	+	CGGTGT
MEIS1	4.9558153	0.824463	NC_000012.12:131892622-131894622	1298	1303	+	CTATGT
MYOD1	4.823613	0.818594	NC_000012.12:131892622-131894622	1141	1146	-	CTGTCT
MYOG	4.8201895	0.818442	NC_000012.12:131892622-131894622	280	285	+	TCTTGT
NFYB	4.8201895	0.818442	NC_000012.12:131892622-131894622	323	328	+	TCTTGT
NR2C2	4.8201895	0.818442	NC_000012.12:131892622-131894622	487	492	+	TCTTGT
NRF1	4.8201895	0.818442	NC_000012.12:131892622-131894622	1483	1488	-	CCTTCT
POU2F2	4.8051834	0.817776	NC_000012.12:131892622-131894622	450	455	+	CTTTAT
PRMD1	4.8051834	0.817776	NC_000012.12:131892622-131894622	463	468	-	GTTTGT
RFX	4.8051834	0.817776	NC_000012.12:131892622-131894622	1322	1327	+	CTTTTT
RFX5	4.6688023	0.811721	NC_000012.12:131892622-131894622	70	75	+	CTTTGA
RUNX2	4.6688023	0.811721	NC_000012.12:131892622-131894622	271	276	+	CTTTGC
SP2	4.5206213	0.805143	NC_000012.12:131892622-131894622	234	239	+	CATTTT
TCF3	4.5206213	0.805143	NC_000012.12:131892622-131894622	1057	1062	+	CATTAT
TCF7L2	4.5206213	0.805143	NC_000012.12:131892622-131894622	1333	1338	-	AATTGT
TFAP2C	4.5206213	0.805143	NC_000012.12:131892622-131894622	1363	1368	+	CATTAT
TP63	7.8280873	0.861666	NC_000012.12:131892622-131894622	725	735	-	TAAACAATGCT
USF2	7.080019	0.845616	NC_000012.12:131892622-131894622	460	470	+	AAAACAAACAT
ZNF263	6.90971	0.841962	NC_000012.12:131892622-131894622	68	78	-	AACTCAAAGAA
ESRRA	6.878979	0.841302	NC_000012.12:131892622-131894622	448	458	-	CCAATAAAGAG
FOXP2	6.4992743	0.833156	NC_000012.12:131892622-131894622	537	547	-	GACACACAGAC
HOXA9	6.377087	0.830534	NC_000012.12:131892622-131894622	857	867	-	AAGACACAGCC
SREBF1	6.0124846	0.822711	NC_000012.12:131892622-131894622	1124	1134	-	TTAAGAAAGCG
THAP1	5.9740343	0.821886	NC_000012.12:131892622-131894622	269	279	-	AGAGCAAAGAT
EHF	5.4138665	0.809868	NC_000012.12:131892622-131894622	1296	1306	-	ACGACATAGCC
BHLHA15	6.254449	0.866604	NC_000012.12:131892622-131894622	1041	1051	+	GTGATGAGTTA
DMRT3	4.3654237	0.842587	NC_000012.12:131892622-131894622	405	415	+	GATGTGAGTGA
EMX1	3.8815882	0.836436	NC_000012.12:131892622-131894622	871	881	-	GGGCTCACTCA
FOXG1	3.8712387	0.836304	NC_000012.12:131892622-131894622	1381	1391	+	TAAATGCCTAA
HES2	2.9167054	0.824168	NC_000012.12:131892622-131894622	1400	1410	-	AGAATGGCTGA
LBX1	2.638214	0.820628	NC_000012.12:131892622-131894622	1396	1406	-	TGGCTGAGTTA
NEUROG1	2.1584387	0.814528	NC_000012.12:131892622-131894622	139	149	-	GAAAGTACTCA
NFATC3	1.9621248	0.812032	NC_000012.12:131892622-131894622	1755	1765	+	GCAAGGAATCA
POU2F3	1.6771536	0.808409	NC_000012.12:131892622-131894622	409	419	-	GCATTCACTCA
POU6F1	1.2548128	0.803039	NC_000012.12:131892622-131894622	1045	1055	-	CAGCTAACTCA
SHOX	1.0314331	0.800199	NC_000012.12:131892622-131894622	331	341	+	TCACTGTGTCA
TCFL5	8.34873	0.851146	NC_000012.12:131892622-131894622	1043	1053	-	GCTAACTCATC
ALX3	7.6491446	0.837408	NC_000012.12:131892622-131894622	1394	1404	+	TCTAACTCAGC
BARHL2	7.0134	0.824924	NC_000012.12:131892622-131894622	227	237	+	GTTCACTCATT
BHLHE41	6.498183	0.814806	NC_000012.12:131892622-131894622	333	343	-	GTTGACACAGT
DBP	6.2896934	0.810712	NC_000012.12:131892622-131894622	869	879	-	GCTCACTCACA
ELF3	6.06703	0.80634	NC_000012.12:131892622-131894622	407	417	-	ATTCACTCACA
ELF4	5.7520585	0.800154	NC_000012.12:131892622-131894622	1043	1053	+	GATGAGTTAGC
ESX1	10.16995	0.82729	NC_000012.12:131892622-131894622	1408	1423	+	TCTATTTCTAAGAATT
ETV6	8.165644	0.801268	NC_000012.12:131892622-131894622	1011	1026	-	GCACTTTCCAGCGATT
GCM1	9.524569	0.906129	NC_000012.12:131892622-131894622	763	772	-	ACCACGTGCA
GSC	7.087462	0.865642	NC_000012.12:131892622-131894622	763	772	+	TGCACGTGGT
HEY2	6.882898	0.862244	NC_000012.12:131892622-131894622	975	984	+	AGCAAGTGCC
HOXA13	4.4754696	0.82225	NC_000012.12:131892622-131894622	975	984	-	GGCACTTGCT
HOXC11	10.076732	0.9044	NC_000012.12:131892622-131894622	1289	1299	-	AGCCCATAAAT
ISX	6.5332727	0.851119	NC_000012.12:131892622-131894622	1347	1357	-	TTGCAAAAAAA
LHX6	5.6002355	0.837089	NC_000012.12:131892622-131894622	694	704	-	CAGTCCTAAAG
MAFG	5.172297	0.830655	NC_000012.12:131892622-131894622	1322	1332	-	AGACCAAAAAG
MEOX1	4.620041	0.822351	NC_000012.12:131892622-131894622	450	460	-	TCCCAATAAAG
MIXL1	9.14699	0.849844	NC_000012.12:131892622-131894622	449	460	-	TCCCAATAAAGA
MLX	9.0397835	0.847732	NC_000012.12:131892622-131894622	1346	1357	-	TTGCAAAAAAAA
MLXIPL	8.349807	0.834139	NC_000012.12:131892622-131894622	1288	1299	-	AGCCCATAAATC
MSC	15.449436	0.981883	NC_000012.12:131892622-131894622	261	271	-	GATTGCACCAC
MSX1	10.0931835	0.925738	NC_000012.12:131892622-131894622	944	954	+	GATTTCCTCAT
MYF6	9.831282	0.922992	NC_000012.12:131892622-131894622	768	778	-	GCTTTCACCAC
NEUROD2	6.5228724	0.888313	NC_000012.12:131892622-131894622	8	18	+	GGTTTCCAAAT
NEUROG2	6.2993274	0.88597	NC_000012.12:131892622-131894622	1750	1760	-	CCTTGCCCCAC
NFIA	3.2821248	0.854343	NC_000012.12:131892622-131894622	1349	1359	-	AATTGCAAAAA
NFIX	3.1174471	0.852617	NC_000012.12:131892622-131894622	1364	1374	-	AGTTCCATAAT
NKX2-3	1.2231584	0.832761	NC_000012.12:131892622-131894622	454	464	-	GTTTTCCCAAT
NKX2-8	0.55007035	0.825705	NC_000012.12:131892622-131894622	1357	1367	-	TAATGCCAAAT
NKX6-1	0.22611369	0.82231	NC_000012.12:131892622-131894622	1382	1392	+	AAATGCCTAAC
NKX6-2	0.18977185	0.821929	NC_000012.12:131892622-131894622	249	259	-	CGTGGCAAAAT
OLIG2	-0.16372536	0.818223	NC_000012.12:131892622-131894622	1172	1182	+	TTTTACTTAAT
PAX7	-0.9548808	0.80993	NC_000012.12:131892622-131894622	160	170	+	GGCTTCGCCAT
PHOX2B	-1.0631304	0.808795	NC_000012.12:131892622-131894622	248	258	+	AATTTTGCCAC
PITX1	-1.5449549	0.803745	NC_000012.12:131892622-131894622	241	251	-	AATTGCAAGAG
RUNX3	-1.8112993	0.800953	NC_000012.12:131892622-131894622	1125	1135	+	GCTTTCTTAAA
SP4	-1.8666825	0.800373	NC_000012.12:131892622-131894622	745	755	+	ATTTGCAAAAG
SPDEF	8.507973	0.900045	NC_000012.12:131892622-131894622	261	270	+	GTGGTGCAAT
SP1C	7.947483	0.892456	NC_000012.12:131892622-131894622	261	270	-	ATTGCACCAC
TBX2	6.6116395	0.874369	NC_000012.12:131892622-131894622	1349	1358	+	TTTTTGCAAT
TBX20	6.01653	0.866311	NC_000012.12:131892622-131894622	249	258	-	GTGGCAAAAT
TBX21	4.9101777	0.851332	NC_000012.12:131892622-131894622	249	258	+	ATTTTGCCAC
TFAP4	4.686755	0.848307	NC_000012.12:131892622-131894622	454	463	-	TTTTCCCAAT
TFEB	4.4941564	0.845699	NC_000012.12:131892622-131894622	768	777	-	CTTTCACCAC
VDR	4.352345	0.843779	NC_000012.12:131892622-131894622	9	18	+	GTTTCCAAAT
ZBTB7B	4.290448	0.842941	NC_000012.12:131892622-131894622	1750	1759	-	CTTGCCCCAC
ZBTB7C	4.0956917	0.840304	NC_000012.12:131892622-131894622	1349	1358	-	ATTGCAAAAA
ZIC1	3.7202036	0.83522	NC_000012.12:131892622-131894622	9	18	-	ATTTGGAAAC
ZIC3	3.3887763	0.830732	NC_000012.12:131892622-131894622	1173	1182	+	TTTACTTAAT
ZBTB18	3.1787596	0.827889	NC_000012.12:131892622-131894622	1364	1373	+	ATTATGGAAC
LBX2	3.1338081	0.82728	NC_000012.12:131892622-131894622	746	755	-	CTTTTGCAAA
LHX2	2.8808415	0.823855	NC_000012.12:131892622-131894622	945	954	-	ATGAGGAAAT
LHX9	2.8656034	0.823649	NC_000012.12:131892622-131894622	746	755	+	TTTGCAAAAG
LMX1A	1.7579097	0.808651	NC_000012.12:131892622-131894622	1750	1759	+	GTGGGGCAAG
LMX1B	1.7373977	0.808373	NC_000012.12:131892622-131894622	1364	1373	-	GTTCCATAAT
MEOX2	1.7246317	0.8082	NC_000012.12:131892622-131894622	768	777	+	GTGGTGAAAG
MNX1	4.221356	0.824153	NC_000012.12:131892622-131894622	260	271	+	GGTGGTGCAATC
MSX2	4.168812	0.82356	NC_000012.12:131892622-131894622	260	271	-	GATTGCACCACC
NOTO	9.034424	0.904042	NC_000012.12:131892622-131894622	21	31	+	AAATCCCATCT
OTX1	2.1114314	0.828682	NC_000012.12:131892622-131894622	1174	1184	+	TTACTTAATTA
OTX2	-0.120416045	0.804387	NC_000012.12:131892622-131894622	139	149	-	GAAAGTACTCA
PHOX2A	-0.2234673	0.803266	NC_000012.12:131892622-131894622	943	953	+	TGATTTCCTCA
PITX3	-0.22929482	0.803202	NC_000012.12:131892622-131894622	97	107	-	AAAGCCAAGCT
PROP1	15.123389	0.984305	NC_000012.12:131892622-131894622	1575	1585	+	GGGCGGGAGGG
PRRX1	13.230878	0.954335	NC_000012.12:131892622-131894622	1497	1507	+	GAGCGGGAAGG
RAX2	11.697245	0.930049	NC_000012.12:131892622-131894622	1714	1724	+	GGGCGGGGAAG
RAX	11.697245	0.930049	NC_000012.12:131892622-131894622	1725	1735	+	GGGCGGGGAAG
RHOXF1	10.96309	0.918423	NC_000012.12:131892622-131894622	1912	1922	-	GGGCGGGGAAT
UNCX	8.974727	0.886935	NC_000012.12:131892622-131894622	1610	1620	+	GGGCGGAAGGG
VAX1	8.668684	0.882088	NC_000012.12:131892622-131894622	1590	1600	+	GGGGGGGAAGG
VAX2	8.0627165	0.872492	NC_000012.12:131892622-131894622	1982	1992	-	GGCCGGGAGGC
VENTX	7.838443	0.86894	NC_000012.12:131892622-131894622	1586	1596	+	GAGCGGGGGGG
VSX1	7.6775994	0.866393	NC_000012.12:131892622-131894622	1523	1533	+	GGGAGGGAGGG
VSX2	7.6617203	0.866142	NC_000012.12:131892622-131894622	1629	1639	+	GGGAGGGAGAG
EGR3	7.3591685	0.861351	NC_000012.12:131892622-131894622	1975	1985	-	AGGCGGGATGA
EGR4	7.079879	0.856928	NC_000012.12:131892622-131894622	1945	1955	-	GAGCGGCAGAG
GLI2	6.686138	0.850693	NC_000012.12:131892622-131894622	1453	1463	-	GCGTGGGAAAT
GLIS2	6.3137016	0.844795	NC_000012.12:131892622-131894622	1013	1023	+	TCGCTGGAAAG
HIC2	6.075176	0.841017	NC_000012.12:131892622-131894622	1687	1697	+	AGGAGGGAGGG
KLF14	5.7883945	0.836476	NC_000012.12:131892622-131894622	1551	1561	+	AGGAGGGAGGA
KLF16	5.7883945	0.836476	NC_000012.12:131892622-131894622	1659	1669	+	AGGAGGGAGGA
KLF12	5.785088	0.836423	NC_000012.12:131892622-131894622	494	504	-	GAGCTGGAAGG
SCRT1	4.8398895	0.821455	NC_000012.12:131892622-131894622	1784	1794	-	ACCCGGGAGCG
SCRT2	4.4518867	0.815311	NC_000012.12:131892622-131894622	1736	1746	+	GGGCGTGGAAG
SNAI2	4.2909727	0.812763	NC_000012.12:131892622-131894622	529	539	+	GGTCGGGAGTC
SP3	4.2673345	0.812388	NC_000012.12:131892622-131894622	1624	1634	+	GGGCAGGGAGG
SP8	4.2673345	0.812388	NC_000012.12:131892622-131894622	1983	1993	-	GGGCCGGGAGG
YY2	3.659377	0.802761	NC_000012.12:131892622-131894622	932	942	-	AGGCGGAGAAA
ZBTB7A	3.6330135	0.802343	NC_000012.12:131892622-131894622	1579	1589	+	GGGAGGGGAGC
ZIC4	3.6330135	0.802343	NC_000012.12:131892622-131894622	1691	1701	+	GGGAGGGGAGC
ZNF740	3.617134	0.802092	NC_000012.12:131892622-131894622	1527	1537	+	GGGAGGGGAAC
CUX1	3.5331802	0.800762	NC_000012.12:131892622-131894622	1845	1855	-	GGGCTGGGAGT
ETV5	9.189462	0.896601	NC_000012.12:131892622-131894622	1610	1620	+	GGGCGGAAGGG
GATA5	8.970351	0.893368	NC_000012.12:131892622-131894622	1590	1600	+	GGGGGGGAAGG
GCM2	8.76882	0.890395	NC_000012.12:131892622-131894622	1453	1463	-	GCGTGGGAAAT
LEF1	13.230878	0.954335	NC_000012.12:131892622-131894622	1272	1282	-	GGGAGGAAAGG
TCF7	8.2788315	0.883166	NC_000012.12:131892622-131894622	1714	1724	+	GGGCGGGGAAG
HSF2	8.2788315	0.883166	NC_000012.12:131892622-131894622	1725	1735	+	GGGCGGGGAAG
HSF4	8.165454	0.881493	NC_000012.12:131892622-131894622	1975	1985	-	AGGCGGGATGA
MEF2D	7.46951	0.871225	NC_000012.12:131892622-131894622	1982	1992	-	GGCCGGGAGGC
MEIS2	7.260181	0.868137	NC_000012.12:131892622-131894622	1945	1955	-	GAGCGGCAGAG
MEIS3	7.0154495	0.864526	NC_000012.12:131892622-131894622	1912	1922	-	GGGCGGGGAAT
MYBL1	6.9268355	0.863219	NC_000012.12:131892622-131894622	1501	1511	+	GGGAAGGAGGG
NFKB2	6.596123	0.85834	NC_000012.12:131892622-131894622	1579	1589	+	GGGAGGGGAGC
PAX3	6.596123	0.85834	NC_000012.12:131892622-131894622	1691	1701	+	GGGAGGGGAGC
PKNOX1	6.48328	0.856675	NC_000012.12:131892622-131894622	644	654	+	GGGAGGCAGCA
POU1F1	6.4017763	0.855472	NC_000012.12:131892622-131894622	494	504	-	GAGCTGGAAGG
POU2F1	6.3984656	0.855423	NC_000012.12:131892622-131894622	1527	1537	+	GGGAGGGGAAC
POU3F1	6.306582	0.854068	NC_000012.12:131892622-131894622	1614	1624	+	GGAAGGGAGGG
POU3F2	6.306582	0.854068	NC_000012.12:131892622-131894622	1625	1635	+	GGCAGGGAGGG
POU3F3	6.072704	0.850617	NC_000012.12:131892622-131894622	831	841	-	GGGAGAGAGGA
POU3F4	6.072704	0.850617	NC_000012.12:131892622-131894622	1539	1549	+	GGGAGGGGGGA
POU5F1B	5.749866	0.845854	NC_000012.12:131892622-131894622	1586	1596	+	GAGCGGGGGGG
POU6F2	5.61615	0.843881	NC_000012.12:131892622-131894622	1505	1515	+	AGGAGGGGAAC
PROX1	5.4109683	0.840854	NC_000012.12:131892622-131894622	34	44	-	GGGTGGGATGG
TGIF1	5.3302593	0.839663	NC_000012.12:131892622-131894622	1669	1679	+	AGGACGGAGAG
RFX3	5.0431995	0.835428	NC_000012.12:131892622-131894622	1633	1643	+	GGGAGAGAGGT
RFX4	5.0128365	0.83498	NC_000012.12:131892622-131894622	1951	1961	-	GGGACGGAGCG
EOMES	5.0091863	0.834926	NC_000012.12:131892622-131894622	1604	1614	+	GGGAGGGGGCG
MGA	4.897848	0.833284	NC_000012.12:131892622-131894622	529	539	+	GGTCGGGAGTC
TBR1	4.775308	0.831476	NC_000012.12:131892622-131894622	1618	1628	+	GGGAGGGGGCA
TBX15	4.75942	0.831241	NC_000012.12:131892622-131894622	1118	1128	-	AAGCGGTAGGA
TBX4	4.49748	0.827377	NC_000012.12:131892622-131894622	1013	1023	+	TCGCTGGAAAG
TBX1	4.4449434	0.826602	NC_000012.12:131892622-131894622	1677	1687	+	GAGAGGGGAAA
TEAD3	4.228219	0.823404	NC_000012.12:131892622-131894622	38	48	-	GAGAGGGTGGG
TEAD4	4.0941634	0.821426	NC_000012.12:131892622-131894622	1513	1523	+	AACAGGGAAGG
TFAP2A	3.7349203	0.816126	NC_000012.12:131892622-131894622	1742	1752	+	GGAAGGGAGTG
TFAP2B	3.6988306	0.815594	NC_000012.12:131892622-131894622	1882	1892	-	GGGTGGGCGGC
TFAP2C	3.5512726	0.813417	NC_000012.12:131892622-131894622	1784	1794	-	ACCCGGGAGCG
BHLHE23	3.5199625	0.812955	NC_000012.12:131892622-131894622	350	360	-	GCGAGGTAAGT
BHLHE22	3.5011733	0.812677	NC_000012.12:131892622-131894622	284	294	-	GGGTGGGGGAC
CLOCK	3.4459033	0.811862	NC_000012.12:131892622-131894622	1535	1545	+	AACAGGGAGGG
FIGLA	3.221537	0.808552	NC_000012.12:131892622-131894622	1738	1748	+	GCGTGGAAGGG
HES5	3.1180522	0.807025	NC_000012.12:131892622-131894622	1643	1653	+	TGATGGGAAGG
MNT	12.515385	0.91294	NC_000012.12:131892622-131894622	1712	1724	+	CGGGGCGGGGAAG
OLIG1	12.369891	0.910257	NC_000012.12:131892622-131894622	1723	1735	+	AGGGGCGGGGAAG
OLIG3	12.106254	0.905395	NC_000012.12:131892622-131894622	1912	1924	-	GGGGGCGGGGAAT
SREBF2	11.42212	0.892779	NC_000012.12:131892622-131894622	1588	1600	+	GCGGGGGGGAAGG
SREBF1	11.374763	0.891905	NC_000012.12:131892622-131894622	1975	1987	-	GGAGGCGGGATGA
TCF4	11.370665	0.89183	NC_000012.12:131892622-131894622	1521	1533	+	AGGGGAGGGAGGG
TFE3	10.6209135	0.878003	NC_000012.12:131892622-131894622	1685	1697	+	AAAGGAGGGAGGG
ATF4	10.566849	0.877006	NC_000012.12:131892622-131894622	1627	1639	+	CAGGGAGGGAGAG
BATF3	10.0412	0.867312	NC_000012.12:131892622-131894622	1657	1669	+	AAAGGAGGGAGGA
CEBPD	9.941169	0.865467	NC_000012.12:131892622-131894622	1689	1701	+	GAGGGAGGGGAGC
CEBPE	9.863946	0.864043	NC_000012.12:131892622-131894622	1549	1561	+	ACAGGAGGGAGGA
CEBPG	9.763914	0.862198	NC_000012.12:131892622-131894622	1577	1589	+	GCGGGAGGGGAGC
CREB3L1	9.465026	0.856686	NC_000012.12:131892622-131894622	1525	1537	+	GAGGGAGGGGAAC
NRL	9.188442	0.851585	NC_000012.12:131892622-131894622	1503	1515	+	GAAGGAGGGGAAC
TEF	8.951389	0.847214	NC_000012.12:131892622-131894622	1622	1634	+	GGGGGCAGGGAGG
FOXB1	8.679407	0.842198	NC_000012.12:131892622-131894622	1982	1994	-	CGGGCCGGGAGGC
FOXC2	8.58114	0.840386	NC_000012.12:131892622-131894622	1608	1620	+	GGGGGCGGAAGGG
FOXD2	8.149649	0.832428	NC_000012.12:131892622-131894622	34	46	-	GAGGGTGGGATGG
FOXO4	7.484645	0.820164	NC_000012.12:131892622-131894622	1584	1596	+	GGGAGCGGGGGGG
FOXO6	7.381459	0.818261	NC_000012.12:131892622-131894622	1964	1976	-	GAGGGCGGGGCCT
FOXP3	7.346289	0.817613	NC_000012.12:131892622-131894622	1540	1552	+	GGAGGGGGGACAG
FOXK1	7.0468383	0.81209	NC_000012.12:131892622-131894622	494	506	-	CCGAGCTGGAAGG
RXRG	6.9697175	0.810668	NC_000012.12:131892622-131894622	1272	1284	-	TGGGGAGGAAAGG
TP73	6.954342	0.810385	NC_000012.12:131892622-131894622	1623	1635	+	GGGGCAGGGAGGG
GMEB2	6.899618	0.809375	NC_000012.12:131892622-131894622	1713	1725	+	GGGGCGGGGAAGG
E2F2	6.899618	0.809375	NC_000012.12:131892622-131894622	1724	1736	+	GGGGCGGGGAAGG
E2F8	6.829747	0.808087	NC_000012.12:131892622-131894622	1537	1549	+	CAGGGAGGGGGGA
SOX4	6.8255987	0.80801	NC_000012.12:131892622-131894622	1499	1511	+	GCGGGAAGGAGGG
SOX8	6.750779	0.806631	NC_000012.12:131892622-131894622	1453	1465	-	AGGCGTGGGAAAT
TFEC	6.6587777	0.804934	NC_000012.12:131892622-131894622	1900	1912	-	TGGGGCGGGGCCT
TFAP2A	6.630005	0.804403	NC_000012.12:131892622-131894622	1983	1995	-	CCGGGCCGGGAGG
HOXD12	6.391781	0.80001	NC_000012.12:131892622-131894622	1845	1857	-	GTGGGCTGGGAGT
BARX1	8.879183	0.854356	NC_000012.12:131892622-131894622	1858	1868	+	CCGGCCCCGCA
BSX	7.2048764	0.830695	NC_000012.12:131892622-131894622	1570	1580	-	CCGCCCCCACT
BARHL1	6.98786	0.827628	NC_000012.12:131892622-131894622	1839	1849	+	CCACCCACTCC
CDX1	6.67548	0.823214	NC_000012.12:131892622-131894622	1883	1893	+	CCGCCCACCCC
DLX1	6.4510007	0.820042	NC_000012.12:131892622-131894622	1605	1615	-	CCGCCCCCTCC
DLX6	5.806457	0.810933	NC_000012.12:131892622-131894622	1737	1747	-	CCTTCCACGCC
DUXA	5.5650563	0.807522	NC_000012.12:131892622-131894622	1599	1609	-	CCTCCCATGCC
EMX2	5.0402513	0.800105	NC_000012.12:131892622-131894622	1099	1109	+	ACACACACACA
EVX1	5.0402513	0.800105	NC_000012.12:131892622-131894622	1101	1111	+	ACACACACACA
EVX2	11.919226	0.908927	NC_000012.12:131892622-131894622	54	66	-	TACCCAGGAAGAG
GBX1	8.686072	0.86719	NC_000012.12:131892622-131894622	944	956	-	AGATGAGGAAATC
GBX2	8.545093	0.86537	NC_000012.12:131892622-131894622	1561	1573	+	AGAACAGGCAGTG
GSC2	7.2775903	0.849008	NC_000012.12:131892622-131894622	970	982	+	ATAACAGCAAGTG
GSX1	7.2419224	0.848547	NC_000012.12:131892622-131894622	1608	1620	+	GGGGGCGGAAGGG
GSX2	6.7847147	0.842645	NC_000012.12:131892622-131894622	1489	1501	+	GGAACAGGGAGCG
HESX1	5.5439253	0.826628	NC_000012.12:131892622-131894622	592	604	-	GGATCAGCAAGTC
HMBOX1	5.5113573	0.826207	NC_000012.12:131892622-131894622	398	410	+	ACTCCAGGATGTG
HOXA10	4.606282	0.814524	NC_000012.12:131892622-131894622	276	288	-	GGGACAAGAAGAG
HOXA2	4.2360015	0.809744	NC_000012.12:131892622-131894622	1784	1796	-	TGACCCGGGAGCG
HOXB13	7.5711145	0.829071	NC_000012.12:131892622-131894622	1784	1795	-	GACCCGGGAGCG
HOXB2	6.1847677	0.810451	NC_000012.12:131892622-131894622	54	65	-	ACCCAGGAAGAG
HOXB3	12.3899555	0.884819	NC_000012.12:131892622-131894622	1562	1575	+	GAACAGGCAGTGGG
HOXB5	11.529625	0.869452	NC_000012.12:131892622-131894622	52	65	-	ACCCAGGAAGAGTT
HOXC10	10.816286	0.85671	NC_000012.12:131892622-131894622	971	984	+	TAACAGCAAGTGCC
HOXC12	10.580044	0.852491	NC_000012.12:131892622-131894622	399	412	+	CTCCAGGATGTGAG
HOXC13	7.863311	0.803966	NC_000012.12:131892622-131894622	1534	1547	+	GAACAGGGAGGGGG
HOXD13	7.8534803	0.80379	NC_000012.12:131892622-131894622	1490	1503	+	GAACAGGGAGCGGG
HOXD11	6.8911443	0.855614	NC_000012.12:131892622-131894622	401	410	+	CCAGGATGTG
HOXD8	6.079526	0.8421	NC_000012.12:131892622-131894622	1611	1620	+	GGCGGAAGGG
HOXD3	6.0525327	0.841651	NC_000012.12:131892622-131894622	944	953	-	TGAGGAAATC
HOXD9	5.8461432	0.838215	NC_000012.12:131892622-131894622	1564	1573	+	ACAGGCAGTG
ISL2	4.8546033	0.821706	NC_000012.12:131892622-131894622	973	982	+	ACAGCAAGTG
HES1	4.145917	0.809907	NC_000012.12:131892622-131894622	894	903	-	GCCGGCAGCC
ASCL1	3.866464	0.805254	NC_000012.12:131892622-131894622	54	63	-	CCAGGAAGAG
BACH2	3.7126281	0.802692	NC_000012.12:131892622-131894622	1284	1293	+	AGCGGATTTA
CTCFL	9.3578825	0.882506	NC_000012.12:131892622-131894622	1611	1621	+	GGCGGAAGGGA
FOXK2	9.315741	0.881878	NC_000012.12:131892622-131894622	1564	1574	+	ACAGGCAGTGG
GATA6	8.851114	0.874954	NC_000012.12:131892622-131894622	401	411	+	CCAGGATGTGA
GRHL2	8.1459255	0.864444	NC_000012.12:131892622-131894622	1492	1502	+	ACAGGGAGCGG
HIF1A	7.3297296	0.852281	NC_000012.12:131892622-131894622	973	983	+	ACAGCAAGTGC
KLF9	7.2861333	0.851631	NC_000012.12:131892622-131894622	53	63	-	CCAGGAAGAGT
MXI1	6.9436827	0.846528	NC_000012.12:131892622-131894622	1271	1281	-	GGAGGAAAGGT
NEUROD1	6.4568872	0.839273	NC_000012.12:131892622-131894622	1536	1546	+	ACAGGGAGGGG
NR1H4	5.921591	0.831295	NC_000012.12:131892622-131894622	943	953	-	TGAGGAAATCA
NR2F2	5.8394895	0.830072	NC_000012.12:131892622-131894622	1704	1714	+	AGAAGAAGCGG
NR4A1	5.775328	0.829116	NC_000012.12:131892622-131894622	1743	1753	+	GAAGGGAGTGG
PBX2	5.6624627	0.827434	NC_000012.12:131892622-131894622	492	502	-	GCTGGAAGGGA
POU5F1	5.2294497	0.820981	NC_000012.12:131892622-131894622	1499	1509	+	GCGGGAAGGAG
RBPJ	5.2293067	0.820978	NC_000012.12:131892622-131894622	1626	1636	+	GCAGGGAGGGA
RELB	5.2055974	0.820625	NC_000012.12:131892622-131894622	1549	1559	+	ACAGGAGGGAG
SOX13	4.187492	0.805452	NC_000012.12:131892622-131894622	1514	1524	+	ACAGGGAAGGG
TEAD2	4.9949613	0.842226	NC_000012.12:131892622-131894622	1611	1620	+	GGCGGAAGGG
TFDP1	4.95769	0.841719	NC_000012.12:131892622-131894622	401	410	+	CCAGGATGTG
TWIST1	3.4548745	0.82124	NC_000012.12:131892622-131894622	1564	1573	+	ACAGGCAGTG
ZNF24	3.2452264	0.818383	NC_000012.12:131892622-131894622	944	953	-	TGAGGAAATC
ZNF384	2.9802113	0.814771	NC_000012.12:131892622-131894622	973	982	+	ACAGCAAGTG
RORB	2.6984642	0.810932	NC_000012.12:131892622-131894622	54	63	-	CCAGGAAGAG
RORC	6.06125	0.869778	NC_000012.12:131892622-131894622	1043	1053	-	GCTAACTCATC
SOX15	3.1341076	0.830738	NC_000012.12:131892622-131894622	869	879	-	GCTCACTCACA
ZSCAN4	2.7954264	0.826221	NC_000012.12:131892622-131894622	227	237	+	GTTCACTCATT
IRF4	2.4726272	0.821916	NC_000012.12:131892622-131894622	1394	1404	+	TCTAACTCAGC
TCF7L1	2.3329048	0.820053	NC_000012.12:131892622-131894622	1383	1393	-	GGTTAGGCATT
ARGFX	2.118567	0.817194	NC_000012.12:131892622-131894622	869	879	+	TGTGAGTGAGC
ARNT2	1.386536	0.807431	NC_000012.12:131892622-131894622	1043	1053	+	GATGAGTTAGC
ATOH1	6.173162	0.854342	NC_000012.12:131892622-131894622	1043	1053	+	GATGAGTTAGC
ATOH7	5.882591	0.850317	NC_000012.12:131892622-131894622	869	879	+	TGTGAGTGAGC
BARX2	5.568138	0.845962	NC_000012.12:131892622-131894622	1043	1053	-	GCTAACTCATC
BHLHA15	3.8703113	0.822445	NC_000012.12:131892622-131894622	1394	1404	-	GCTGAGTTAGA
CDX4	3.6700678	0.819671	NC_000012.12:131892622-131894622	1394	1404	+	TCTAACTCAGC
CREB3L4	3.3587976	0.81536	NC_000012.12:131892622-131894622	869	879	-	GCTCACTCACA
DLX5	2.5612652	0.804313	NC_000012.12:131892622-131894622	227	237	+	GTTCACTCATT
DMRTA2	7.345608	0.840059	NC_000012.12:131892622-131894622	1042	1054	-	AGCTAACTCATCA
DMRTC2	5.5174828	0.808687	NC_000012.12:131892622-131894622	226	238	+	TGTTCACTCATTT
DPRX	5.1223936	0.801907	NC_000012.12:131892622-131894622	1042	1054	+	TGATGAGTTAGCT
DRGX	6.836549	0.867674	NC_000012.12:131892622-131894622	1042	1052	+	TGATGAGTTAG
ELF2	3.6380675	0.823454	NC_000012.12:131892622-131894622	868	878	+	CTGTGAGTGAG
ETS2	3.0582504	0.815438	NC_000012.12:131892622-131894622	1382	1392	+	AAATGCCTAAC
FERD3L	2.813653	0.812057	NC_000012.12:131892622-131894622	1399	1409	-	GAATGGCTGAG
FOXE1	2.6863494	0.810297	NC_000012.12:131892622-131894622	226	236	+	TGTTCACTCAT
FOXN3	2.4177022	0.806583	NC_000012.12:131892622-131894622	870	880	-	GGCTCACTCAC
GLI3	2.1035898	0.80224	NC_000012.12:131892622-131894622	1395	1405	-	GGCTGAGTTAG
HES6	12.119627	0.943119	NC_000012.12:131892622-131894622	1758	1768	+	AGGAATCAACA
HOXA1	5.7286425	0.853214	NC_000012.12:131892622-131894622	860	870	-	CAGAAGACACA
HOXA4	4.0860085	0.830107	NC_000012.12:131892622-131894622	449	459	-	CCCAATAAAGA
HOXA6	2.9123173	0.813596	NC_000012.12:131892622-131894622	61	71	-	AGAAATACCCA
HOXA7	2.9123173	0.813596	NC_000012.12:131892622-131894622	674	684	-	AGAAACACACA
HOXB4	2.0344214	0.801246	NC_000012.12:131892622-131894622	440	450	-	GAGGTTCCACA
HOXB6	2.0317743	0.801209	NC_000012.12:131892622-131894622	986	996	-	ATGATTCCACG
HOXB7	12.839463	0.881628	NC_000012.12:131892622-131894622	1340	1354	-	CAAAAAAAAAAAAAA
HOXB8	12.773821	0.880553	NC_000012.12:131892622-131894622	1337	1351	-	AAAAAAAAAAAAAAA
HOXB9	12.773821	0.880553	NC_000012.12:131892622-131894622	1338	1352	-	AAAAAAAAAAAAAAA
HOXC4	12.773821	0.880553	NC_000012.12:131892622-131894622	1339	1353	-	AAAAAAAAAAAAAAA
HOXC8	12.621408	0.878055	NC_000012.12:131892622-131894622	454	468	+	ATTGGGAAAACAAAC
HOXD10	11.446639	0.858805	NC_000012.12:131892622-131894622	1336	1350	-	AAAAAAAAAAAAAAT
HOXD4	10.597785	0.844895	NC_000012.12:131892622-131894622	1341	1355	-	GCAAAAAAAAAAAAA
IKZF1	8.779456	0.815099	NC_000012.12:131892622-131894622	1342	1356	-	TGCAAAAAAAAAAAA
IRF6	8.468983	0.810011	NC_000012.12:131892622-131894622	1335	1349	-	AAAAAAAAAAAAATT
KLF10	8.081399	0.80366	NC_000012.12:131892622-131894622	1346	1360	-	AAATTGCAAAAAAAA
KLF11	8.069537	0.803466	NC_000012.12:131892622-131894622	727	741	-	TGATTCTAAACAATG
KLF15	8.812832	0.858635	NC_000012.12:131892622-131894622	1216	1227	-	AGGTAAATATAC
KLF17	8.660071	0.855657	NC_000012.12:131892622-131894622	1077	1088	+	ATGTACACATTA
KLF2	8.427673	0.851127	NC_000012.12:131892622-131894622	457	468	+	GGGAAAACAAAC
KLF3	8.047673	0.843719	NC_000012.12:131892622-131894622	223	234	-	GAGTGAACAGGT
KLF6	7.364085	0.830394	NC_000012.12:131892622-131894622	804	815	+	CGGTGAACAGCA
LHX1	6.975699	0.822823	NC_000012.12:131892622-131894622	727	738	-	TTCTAAACAATG
LHX5	11.088968	0.923271	NC_000012.12:131892622-131894622	1217	1227	-	AGGTAAATATA
MAF	10.606123	0.912531	NC_000012.12:131892622-131894622	1077	1087	+	ATGTACACATT
MAFA	8.359262	0.862553	NC_000012.12:131892622-131894622	728	738	-	TTCTAAACAAT
MAZ	6.9871597	0.832033	NC_000012.12:131892622-131894622	457	467	+	GGGAAAACAAA
MSANTD3	6.4289546	0.819616	NC_000012.12:131892622-131894622	224	234	-	GAGTGAACAGG
MSGN1	5.722921	0.803912	NC_000012.12:131892622-131894622	1760	1770	+	GAATCAACACT
NFATC4	10.712944	0.887939	NC_000012.12:131892622-131894622	947	958	+	TTCCTCATCTGT
NF1X	7.9830217	0.831243	NC_000012.12:131892622-131894622	1700	1711	-	CTTCTTCTCTGC
NKX6-3	9.114536	0.866718	NC_000012.12:131892622-131894622	507	521	-	GGGGGCCAGAAGCCA
NR1D1	7.9657664	0.851916	NC_000012.12:131892622-131894622	1269	1283	-	GGGGAGGAAAGGTTA
NR1D2	7.938113	0.85156	NC_000012.12:131892622-131894622	1353	1367	-	TAATGCCAAATTGCA
NR1I2	7.6776247	0.848203	NC_000012.12:131892622-131894622	907	921	-	TGTGTCCAAAGTCAC
NE1I3	6.265797	0.830012	NC_000012.12:131892622-131894622	267	281	-	GAAGAGCAAAGATTG
NR2C1	5.187474	0.816117	NC_000012.12:131892622-131894622	14	28	+	CAAATGCAAATCCCA
NR2C2	4.498729	0.807243	NC_000012.12:131892622-131894622	435	449	-	AGGTTCCACAGTGCC
NR2F1	4.315866	0.804886	NC_000012.12:131892622-131894622	482	496	-	AGGGACAAGAGGTCT
NR5A1	4.2524147	0.804069	NC_000012.12:131892622-131894622	367	381	-	CCTGCCCAGAGAGCA
OSR1	8.61468	0.823297	NC_000012.12:131892622-131894622	905	917	-	TCCAAAGTCACAC
OVOL1	7.999307	0.811271	NC_000012.12:131892622-131894622	1351	1363	-	GCCAAATTGCAAA
OVOL2	4.3918447	0.836351	NC_000012.12:131892622-131894622	693	702	-	GTCCTAAAGT
PITX2	3.2031531	0.820608	NC_000012.12:131892622-131894622	1288	1297	-	CCCATAAATC
PLAGL2	1.9393321	0.803869	NC_000012.12:131892622-131894622	1055	1064	+	GTCATTATAG
POU6F1	1.8356236	0.802495	NC_000012.12:131892622-131894622	46	55	+	CTCCTAAACT
PPARD	11.269356	0.847186	NC_000012.12:131892622-131894622	141	155	-	CTCCTGGAAAGTACT
RFX7	11.330437	0.911121	NC_000012.12:131892622-131894622	945	957	-	CAGATGAGGAAAT
RXRB	3.936837	0.830596	NC_000012.12:131892622-131894622	204	216	-	GTGCTGAGGTGAT
RXRG	3.5377839	0.82625	NC_000012.12:131892622-131894622	987	999	-	TCAATGATTCCAC
SNAI1	2.8901196	0.819197	NC_000012.12:131892622-131894622	258	270	+	CGGGTGGTGCAAT
SNAI3	6.971102	0.85464	NC_000012.12:131892622-131894622	1039	1052	+	AAGTGATGAGTTAG
SOHLH2	4.781328	0.826462	NC_000012.12:131892622-131894622	870	883	-	GGGGGCTCACTCAC
SOX12	4.3653197	0.821108	NC_000012.12:131892622-131894622	228	241	-	GAAAAATGAGTGAA
SOX14	4.2460327	0.819573	NC_000012.12:131892622-131894622	1044	1057	-	GACAGCTAACTCAT
SOX18	3.9481523	0.81574	NC_000012.12:131892622-131894622	1395	1408	-	AATGGCTGAGTTAG
SP9	3.8318746	0.814244	NC_000012.12:131892622-131894622	403	416	+	AGGATGTGAGTGAA
TBX18	5.89035	0.866044	NC_000012.12:131892622-131894622	1042	1052	+	TGATGAGTTAG
TBX3	3.80034	0.839018	NC_000012.12:131892622-131894622	868	878	+	CTGTGAGTGAG
TBX6	2.7191544	0.825037	NC_000012.12:131892622-131894622	1044	1054	-	AGCTAACTCAT
TCF21	2.6782753	0.824508	NC_000012.12:131892622-131894622	1395	1405	-	GGCTGAGTTAG
TFAP2E	2.1773188	0.81803	NC_000012.12:131892622-131894622	870	880	-	GGCTCACTCAC
TFAP4	1.9942826	0.815663	NC_000012.12:131892622-131894622	228	238	-	AAATGAGTGAA
TGIF2LX	0.8981797	0.801489	NC_000012.12:131892622-131894622	406	416	+	ATGTGAGTGAA
TGIF2LY	0.8803428	0.801259	NC_000012.12:131892622-131894622	1382	1392	+	AAATGCCTAAC
THRB	7.1831055	0.82512	NC_000012.12:131892622-131894622	1042	1054	-	AGCTAACTCATCA
TLX2	6.0688653	0.805399	NC_000012.12:131892622-131894622	226	238	+	TGTTCACTCATTT
VEZF1	5.330559	0.871377	NC_000012.12:131892622-131894622	1043	1053	-	GCTAACTCATC
ZBTB26	2.70791	0.842215	NC_000012.12:131892622-131894622	869	879	+	TGTGAGTGAGC
ZBTB32	2.5980115	0.840993	NC_000012.12:131892622-131894622	1043	1053	+	GATGAGTTAGC
ZBTB6	1.4007508	0.82768	NC_000012.12:131892622-131894622	1394	1404	+	TCTAACTCAGC
ZFP57	1.3732313	0.827374	NC_000012.12:131892622-131894622	869	879	-	GCTCACTCACA
ZIC5	-0.30320224	0.808734	NC_000012.12:131892622-131894622	1383	1393	+	AATGCCTAACC
ZNF135	-0.40688914	0.807581	NC_000012.12:131892622-131894622	1394	1404	-	GCTGAGTTAGA
ZNF140	7.8635283	0.842155	NC_000012.12:131892622-131894622	1042	1054	-	AGCTAACTCATCA
ZNF274	6.3409686	0.81564	NC_000012.12:131892622-131894622	226	238	+	TGTTCACTCATTT
ZNF317	5.6029053	0.802786	NC_000012.12:131892622-131894622	1042	1054	+	TGATGAGTTAGCT
ZNF460	6.092598	0.860121	NC_000012.12:131892622-131894622	944	958	-	ACAGATGAGGAAATC
ZNF682	2.7558942	0.82609	NC_000012.12:131892622-131894622	203	217	-	CGTGCTGAGGTGATC
ZNF75D	2.4033506	0.822494	NC_000012.12:131892622-131894622	986	1000	-	TTCAATGATTCCACG
ZNF281	1.7495936	0.815827	NC_000012.12:131892622-131894622	257	271	+	ACGGGTGGTGCAATC
ASCL1	0.5617177	0.803712	NC_000012.12:131892622-131894622	961	975	+	AACAGGGACATAACA
CEBPG	14.0711975	0.98945	NC_000012.12:131892622-131894622	1967	1975	-	AGGGCGGGG
EBF3	14.058463	0.989222	NC_000012.12:131892622-131894622	287	295	-	GGGGTGGGG
HAND2	13.784639	0.984312	NC_000012.12:131892622-131894622	1837	1845	-	TGGGTGGGG
MEIS1	13.61708	0.981308	NC_000012.12:131892622-131894622	1735	1743	+	GGGGCGTGG
MEIS2	12.370898	0.958963	NC_000012.12:131892622-131894622	1603	1611	+	TGGGAGGGG
MYF5	12.056372	0.953323	NC_000012.12:131892622-131894622	1526	1534	+	AGGGAGGGG
NEUROG2	12.056372	0.953323	NC_000012.12:131892622-131894622	1538	1546	+	AGGGAGGGG
NFYC	12.056372	0.953323	NC_000012.12:131892622-131894622	1617	1625	+	AGGGAGGGG
NKX2-2	12.056372	0.953323	NC_000012.12:131892622-131894622	1690	1698	+	AGGGAGGGG
OSR2	11.32843	0.940271	NC_000012.12:131892622-131894622	1843	1851	-	TGGGAGTGG
PRDM4	11.013904	0.934631	NC_000012.12:131892622-131894622	1745	1753	+	AGGGAGTGG
TCF12	10.360944	0.922923	NC_000012.12:131892622-131894622	1578	1586	+	CGGGAGGGG
ZBTB12	8.729396	0.893668	NC_000012.12:131892622-131894622	1554	1562	+	AGGGAGGAG
ZBTB14	8.729396	0.893668	NC_000012.12:131892622-131894622	1662	1670	+	AGGGAGGAG
ZKSCAN5	7.771216	0.876487	NC_000012.12:131892622-131894622	1574	1582	+	GGGGCGGGA
ZNF148	7.771216	0.876487	NC_000012.12:131892622-131894622	1585	1593	+	GGAGCGGGG
ZNF341	7.771216	0.876487	NC_000012.12:131892622-131894622	1623	1631	+	GGGGCAGGG
ZNF449	7.771216	0.876487	NC_000012.12:131892622-131894622	1818	1826	+	GGGGCGGGT
ZNF652	7.771216	0.876487	NC_000012.12:131892622-131894622	1857	1865	-	GGGGCCGGG
FOXA3	7.6356735	0.874057	NC_000012.12:131892622-131894622	1887	1895	-	GGGGGGTGG
DMRTA1	7.4973917	0.871578	NC_000012.12:131892622-131894622	119	127	+	TGGGCTGGG
ETV7	7.4973917	0.871578	NC_000012.12:131892622-131894622	124	132	+	TGGGCTGGG
ZIM3	7.4973917	0.871578	NC_000012.12:131892622-131894622	1848	1856	-	TGGGCTGGG
ZNF257	7.4973917	0.871578	NC_000012.12:131892622-131894622	1873	1881	-	TGGGCCGGG
ZNF343	7.1701307	0.86571	NC_000012.12:131892622-131894622	125	133	+	GGGCTGGGG
ZNF454	7.1701307	0.86571	NC_000012.12:131892622-131894622	1747	1755	+	GGAGTGGGG
ZNF610	7.1701307	0.86571	NC_000012.12:131892622-131894622	1885	1893	-	GGGGTGGGC
ZNF707	6.813403	0.859313	NC_000012.12:131892622-131894622	258	266	+	CGGGTGGTG
ZNF784	6.58178	0.85516	NC_000012.12:131892622-131894622	37	45	-	AGGGTGGGA
ZNF816	6.58178	0.85516	NC_000012.12:131892622-131894622	115	123	+	AGGGTGGGC
ZNF85	6.58178	0.85516	NC_000012.12:131892622-131894622	527	535	+	AGGGTCGGG
PRMD9	6.3152084	0.85038	NC_000012.12:131892622-131894622	1583	1591	+	GGGGAGCGG
ZNF189	5.7563906	0.84036	NC_000012.12:131892622-131894622	1517	1525	+	GGGAAGGGG
ZNF331	5.7563906	0.84036	NC_000012.12:131892622-131894622	1522	1530	+	GGGGAGGGA
ZNF417	5.7563906	0.84036	NC_000012.12:131892622-131894622	1647	1655	+	GGGAAGGGG
ZNF549	5.7563906	0.84036	NC_000012.12:131892622-131894622	1718	1726	+	GGGGAAGGG
ZNF680	5.7563906	0.84036	NC_000012.12:131892622-131894622	1719	1727	+	GGGAAGGGG
ZNF708	5.7563906	0.84036	NC_000012.12:131892622-131894622	1729	1737	+	GGGGAAGGG
ZNF768	5.7563906	0.84036	NC_000012.12:131892622-131894622	1730	1738	+	GGGAAGGGG
BNC2	5.7268577	0.839831	NC_000012.12:131892622-131894622	1494	1502	+	AGGGAGCGG
KLF7	5.487437	0.835538	NC_000012.12:131892622-131894622	1986	1994	-	CGGGCCGGG
PATZ1	5.4825664	0.83545	NC_000012.12:131892622-131894622	1646	1654	+	TGGGAAGGG
SATB1	5.1680393	0.829811	NC_000012.12:131892622-131894622	1504	1512	+	AAGGAGGGG
SMAD2	5.1680393	0.829811	NC_000012.12:131892622-131894622	1516	1524	+	AGGGAAGGG
SP5	5.1680393	0.829811	NC_000012.12:131892622-131894622	1628	1636	+	AGGGAGGGA
TFCP2	5.1680393	0.829811	NC_000012.12:131892622-131894622	1676	1684	+	AGAGAGGGG
TRPS1	4.8863516	0.82476	NC_000012.12:131892622-131894622	1852	1860	-	CGGGTGGGC
ZBED2	4.7139215	0.821668	NC_000012.12:131892622-131894622	1910	1918	-	GGGGAATGG
ZFP14	4.4449677	0.816845	NC_000012.12:131892622-131894622	1458	1466	-	CAGGCGTGG
ZKSCAN3	4.4449677	0.816845	NC_000012.12:131892622-131894622	1935	1943	-	CGGGCGTGA
ZNF214	4.4442396	0.816832	NC_000012.12:131892622-131894622	1609	1617	+	GGGGCGGAA
ZNF320	4.4442396	0.816832	NC_000012.12:131892622-131894622	1953	1961	-	GGGACGGAG
ZNF324	4.401973	0.816075	NC_000012.12:131892622-131894622	80	88	+	GGGGTGAAG
ZNF416	4.1281486	0.811165	NC_000012.12:131892622-131894622	568	576	+	TGGGTGCAG
ZNF418	4.125571	0.811118	NC_000012.12:131892622-131894622	1566	1574	+	AGGCAGTGG
ZNF530	4.0314293	0.80943	NC_000012.12:131892622-131894622	1783	1791	-	CGGGAGCGG
ZNF574	3.8558886	0.806283	NC_000012.12:131892622-131894622	181	189	-	AGGGCCGAG
ZNF667	3.8558886	0.806283	NC_000012.12:131892622-131894622	935	943	-	AAGGCGGAG
ZNF669	3.8558886	0.806283	NC_000012.12:131892622-131894622	1669	1677	+	AGGACGGAG
ZNF692	3.7168608	0.80379	NC_000012.12:131892622-131894622	1888	1896	-	GGGGGGGTG
ZNF701	3.627015	0.802179	NC_000012.12:131892622-131894622	1981	1989	-	CGGGAGGCG
NKX2-4	13.623432	0.890649	NC_000012.12:131892622-131894622	1036	1053	-	GCTAACTCATCACTTAGG
The prediction list by PROMO
Threshold=80%
NFAT2
NF1/CTF
AR
GRA
PRA
HNF1C
RBP-Jkappa
ATF3
SRY
TFII-1
GR-beta
FOXP3
AP2A1
c-Jun
ETF
HNF-1B
AhR:Arnt
RARB
TCF4E
STAT4
XBP1
Elk1
RelA
EBF
cMyb
HNF4A
Egr3
ERA
AP1
NFAT1
GR
ELF-1
Pax5
CEBPA
POU2F1
E2F1
WT1
STAT5A
cEst1
YY1
LEF1
P53
NFY
CMYC
POU2F2
PPARA
TFIID
CEBPB
TCF4
T3RB1
IRF1
USF1
IRF2
SP1
HOXD9
STAT1B
PEA3
NF1
HIF1
NFAT1
VDR
CETS2
MAZ
HOXD10
HNF3A
RXRA
ENKTF1
USF2
PRB
PXR1
GCF
AHR
MEF2A

## Sheet: Table S3
Table S3. Motif match scores and statistical significance for 21 candidates
Transcription Factor	motif sequence	score	p-value
IRF1	GGGTTCCCTGAGTACT	30.7273	1.77e-10
USF2	AGGCACTTGCTGTTAT	30.1697	2.62e-10
CEBPA	CAGGCCCCGCCCTCA	29.8	3.57e-10
HOXD10	GGGTCCGAGGGTCGC	29.8	3.57e-10
MEF2A	GAAGAGCAAAGATTG	28.1273	1.16e-09
E2F1	GGGATTTGCATTT	24.3212	1.88e-08
POU2F2	TTGCGCGCTAGT	23.1152	4.62e-08
VDR	CAAAGTCACACC	22.8364	5.62e-08
LEF1	CTTAGAAATAGA	22	1.02e-07
SP1	ATTGCACCACC	21.0727	2.05e-07
AR	AACAGGTGGCT	21.0727	2.05e-07
HNF4A	AGTCCTAAAGT	20.5152	3.04e-07
FOXP3	GCCACCTGTT	19.3091	7.46e-07
SRY	GTGGTGCAAT	19.0303	9.09e-07
USF1	GCAAAAAAAA	18.1939	1.64e-06
POU2F1	AATGCAAAT	16.4303	5.98e-06
YY1	CCCCTCCC	16.0606	8.13e-06
HOXD9	CACGTGG	13.7394	4.39e-05
TCF7L2	AAACAAT	12.6242	9.66e-05
CEBPB	GTAAATA	12.6242	9.66e-05
MAZ	GCCATC	11.697	0.000195

## Sheet: Table S4
Table S4. Sequences for siRNAs and shRNA																								Table S6. Primers and Sequences for siRNAs.								Table S6. Primers and Sequences for siRNAs.								Table S6. Primers and Sequences for siRNAs.								Table S6. Primers and Sequences for siRNAs.
	Taget sequence (5'-3')
si-NC	TGGTAACAAGGGACTCATCACCGCA
si-ULK1#1	GCAUGGACUUCGAUGAGUUtt
si-ULK1#2	GGAUACGUCUUGUAAUCUUtt
si-ULK1#3	CACUGUGCUUGGACUUAGAtt
si-LEF1#1	GACGGUAACUUGGCUGCAU(dTdT)
si-LEF1#2	GACGGUAACUUGGCUGCAU (dTdT)
si-LEF1#3	GACAAGCACAAACCUCUCA(dTdT)
si-SLC27A2#1	CGACAGAGUUGGAGAUACATT
si-SLC27A2#2	GCGACGAGACUCUCACCUATT
si-SLC27A2#3	GGACCGGCGCAGCAAUCAATT
	Taget sequence (5'-3')
shControl	UUCUCCGAACGUGUCACGUTT
shPDZK1#1	CCUUCAAGAUGGAGACAGATT
shPDZK1#2	GGUUGUGGAUCUGGUCAGATT

## Sheet: Table S5
Table S5. Primers for RT-qPCR
PDZK1-F	5′- TTCCTGCGAATTGAGAAGGAC-3′
PDZK1-R	5′- TCCACCCGTGTTTTCACTGC-3′
ULK1-F	5′- CTGCGGCTGATCTCCAAGTT-3′
ULK1-R	5′- TGAGTAGTCACAGCCAGGCAT-3′
LEF1-F	5′-AGAACACCCCGATGACGGA-3′
LEF1-R	5′- GGCATCATTATGTACCCGGAAT-3’
β-Actin-F	5′- GGAGCGAGATCCCTCCAAAAT-3’
β-Actin-R	5′- GGCTGTTGTCATACTTCTCATGG-3’
ACTIN(MOUSE)-F	5′-CATTGCTGACAGGATGCAGAAGG-3’
ACTIN(MOUSE)-R	5′- TGCTGGAAGGTGGACAGTGAGG-3’
PDZK1(MOUSE)-F	5′- TAGAGAACGCCAGCCATGAGGA-3’
PDZK1(MOUSE)-R	5′- CAAACTGGCTGTCTCCCTCTTG-3’
ULK1(MOUSE)-F	5′- GCAGCAAAGACTCCTGTGACAC-3’
ULK1(MOUSE)-R	5′- CCACTACACAGCAGGCTATCAG-3’
