# Supplementary material for: PDZK1‐ULK1 Axis Triggers Lipophagy to Inhibit Tumor Progression and Sunitinib Resistance in Clear Cell Renal Cell Carcinoma
Source: Adv Sci (Weinh). 2026 Feb 16;13(23):e11606. doi: 10.1002/advs.202511606 (PMC13104086; doi:10.1002/advs.202511606)
Supplement: Supplementary file 3 — Supporting File 3: advs74385‐sup‐0003‐Data.docx. [file ADVS-13-e11606-s001.zip]

Archive with 2 entries (1 files):
- advs74385-sup-0003-Data/
- advs74385-sup-0003-Data/Original western blot.pdf
